# Supplementary material for: A Comprehensive Review of Immunotherapeutic Modalities in Glioblastoma: Mechanisms, Efficacy, and Safety Considerations
Source: Cancers (Basel). 2026 Jan 9;18(2):212. doi: 10.3390/cancers18020212 (PMC12838777; doi:10.3390/cancers18020212)
Supplement: Supplementary file 1 [file cancers-18-00212-s001.zip]

Archive with 1 entries (1 files):
- cancers-4053456-supplementary.pdf
